# Supplementary material for: Research on state machine control optimization of double-stack fuel cell/super capacitor hybrid system
Source: PLoS One. 2024 Nov 27;19(11):e0305332. doi: 10.1371/journal.pone.0305332 (PMC11602043; doi:10.1371/journal.pone.0305332)
Supplement: S1 Data — (XLSX) [file pone.0305332.s001.xlsx]

## Sheet: Sheet1
High performance zone range			Double-stack efficiency（1）				Double-stack efficiency（2）				ECM-SMC				SMC-Pfc4			ECM-SMC-Pfc2			ECM-SMC-Pfc4			efficiency
0	0		0	0			0	0				ΔP1	Δp2		1	7.75458		1	-45.6661		1	7.6894		0	0
10	0.12096		10	0.12096			10	0.12096			2	-5.90214	-6.9456		2	1.06169		2	-20.9172		2	1.02919		10	0.08011
20	0.2134		20	0.2134			20	0.2134			3	-2.72565	-3.02264		3	-1.06988		3	-1.70453		3	-1.08068		20	0.14953
30	0.28558		30	0.28558			30	0.28558			4	-1.25938	-1.32479		4	-1.22583		4	8.08458		4	-1.22583		30	0.2097
40	0.34286		40	0.34286			40	0.34286			5	-0.58232	0		5	-0.53302		5	9.05903		5	-0.53302		40	0.26185
50	0.3889		50	0.3889			50	0.3889			6	-0.26958	0		6	-0.23167		6	4.95325		6	-0.23167		50	0.30704
60	0.42628		60	0.42628			60	0.42628			7	-0.12509	0		7	-1.85812		7	-0.75718		7	-1.85812		60	0.34617
70	0.45685		70	0.45685			70	0.45685			8	-0.05832	0		8	-4.32714		8	-5.77189		8	-4.32714		70	0.38004
80	0.48199		80	0.48199			80	0.48199			9	-0.02747	0		9	-7.16291		9	-8.93996		9	-7.16291		80	0.40931
90	0.50275		90	0.50275			90	0.50275			10	23.7295	27.1208		10	17.9606		10	13.5044		10	17.9606		90	0.43458
100	0.51991		100	0.51991			100	0.51991			11	-12.7796	-15.8277		11	2.58724		11	1.23724		11	2.58724		100	0.45635
110	0.53411		110	0.53411			110	0.53411			12	-5.90214	-6.9456		12	-2.39979		12	-2.68791		12	-2.39979		110	0.47505
120	0.54585		120	0.54585			120	0.54585			13	-2.72565	-3.02264		13	-2.80933		13	-2.68985		13	-2.80933		120	0.49106
130	0.55551		130	0.55551			130	0.55551			14	-1.25938	-1.32479		14	-1.22583		14	-1.23715		14	-1.22583		130	0.50471
140	0.56342		140	0.56342			140	0.56342			15	-0.58232	0		15	-0.53302		15	0.12172		15	-0.53302		140	0.51629
150	0.56985		150	0.56985			150	0.56985			16	-0.26958	0		16	-0.23167		16	0.7506		16	-0.23167		150	0.52604
160	0.575		160	0.575			160	0.575			17	-0.12509	0		17	-0.10068		17	0.71447		17	-0.10068		160	0.53419
170	0.57907		170	0.57907			170	0.57907			18	-0.05832	0		18	-0.04376		18	0.33609		18	-0.04376		170	0.54092
180	0.58219		180	0.58219			180	0.58219			19	-0.02747	0		19	-0.01906		19	-0.00361		19	-0.01906		180	0.5464
190	0.58451		190	0.58451			190	0.58451			20	-0.01321	0		20	-0.00843		20	-0.15125		20	-0.00843		190	0.55077
200	0.58611		200	0.58611			200	0.58611			21	-0.00662	0		21	-0.00399		21	-0.14263		21	-0.00399		200	0.55417
210	0.58711		210	0.58711			210	0.58711			22	-0.00358	0		22	-0.00166		22	-0.02581		22	-0.00166		210	0.55671
220	0.58757		220	0.58757			220	0.58757			23	-0.00217	0		23	-0.000433124		23	0.15956		23	-0.000433124		220	0.55848
230	0.58756		230	0.58756			230	0.58756			24	-0.00152	0		24	-6.43513e-05		24	0.37992		24	-6.43513e-05		230	0.55958
240	0.58715		240	0.58715			240	0.58715			25	-0.00122	0		25	-1.03625e-07		25	0.42484		25	-1.03625e-07		240	0.56008
250	0.58638		250	0.58638			250	0.58638			26	-0.00108	0		26	-7.525e-08		26	-0.08296		26	-7.525e-08		250	0.56005
260	0.58529		260	0.58529			260	0.58529			27	-0.00102	0		27	-6.3e-08		27	-1.31801		27	-6.3e-08		260	0.55956
270	0.58393		270	0.58393			270	0.58393			28	-0.000989295	0		28	-5.73125e-08		28	-2.88901		28	-5.73125e-08		270	0.55865
280	0.58232		280	0.58232			280	0.58232			29	-0.000975551	0		29	-5.48125e-08		29	-3.3767		29	-5.48125e-08		280	0.55738
290	0.58051		290	0.58051			290	0.58051			30	-0.000969176	0		30	-5.41875e-08		30	-0.85301		30	-5.41875e-08		290	0.55578
300	0.5785		300	0.5785			300	0.5785			31	-0.000966208	0		31	-5.3125e-08		31	5.23278		31	-5.3125e-08		300	0.5539
310	0.57634		310	0.57634			310	0.57634			32	-0.000964813	0		32	-5.29375e-08		32	12.5348		32	-5.29375e-08		310	0.55178
320	0.57403		320	0.57403			320	0.57403			33	-0.000964146	0		33	-0.00341		33	14.8995		33	-0.0032		320	0.54943
330	0.57159		330	0.57159			330	0.57159			34	-0.000963815	0		34	-0.00975		34	3.775		34	-11.1809		330	0.54689
340	0.56905		340	0.56905			340	0.56905			35	-0.000963639	0		35	-0.01972		35	-27.28		35	-39.2095		340	0.54418
350	0.56641		350	0.56641			350	0.56641			36	22.2982	0		36	0.02046		36	-56.6529		36	-86.9107		350	0.54132
360	0.56383		360	0.56383	0.56383		360	0.56383	0.56383		37	142.12	177.773		37	0.000421747		37	19.9087		37	22.9248		360	0.53834
370	0.56562		370	--	0.56562		370	--	0.56562		38	85.0078	90.8196		38	-0.00075875		38	37.9793		38	45.3463		370	0.53524
380	0.56719		380	--	0.56719		380	--	0.56719		39	38.7375	45.968		39	-0.00112		39	20.8973		39	34.4818		380	0.53205
390	0.56855		390	--	0.56855		390	--	0.56855		40	11.6413	22.9732		40	5.5379e-05		40	-4.50753		40	17.8403		390	0.52878
400	0.56972		400	--	0.56972		400	--	0.56972		41	11.3297	10.92		41	5.66227e-05		41	-10.6774		41	9.24067		400	0.52544
410	0.5707		410	--	0.5707		410	--	0.5707		42	4.82234	4.69912		42	5.62644e-05		42	-9.10113		42	4.77025		410	0.52205
420	0.57151		420	--	0.57151		420	--	0.57151		43	1.07153	1.5005		43	5.62659e-05		43	-4.25891		43	2.45093		420	0.51861
430	0.57216		430	--	0.57216		430	--	0.57216		44	-0.78949	-0.13913		44	6.24296e-05		44	0.06578		44	1.25746		430	0.51513
440	0.57266		440	--	0.57266		440	--	0.57266		45	-1.70504	-0.9815		45	7.16451e-05		45	2.00209		45	0.64116		440	0.51161
450	0.57301		450	--	0.57301		450	--	0.57301		46	-2.15799	-1.41515		46	9.18343e-05		46	1.89907		46	0.31582		450	0.50808
460	0.57324		460	--	0.57324		460	--	0.57324		47	-2.35535	-1.61898		47	9.57206e-06		47	1.01068		47	0.15226		460	0.50453
470	0.57334		470	--	0.57334		470	--	0.57334		48	-2.44152	-1.71673		48	-0.000333712		48	0.23245		48	0.07263		470	0.50097
480	0.57332		480	--	0.57332		480	--	0.57332		49	-2.47886	-1.76362		49	-0.000689815		49	-0.10877		49	0.03439		480	0.4974
490	0.5732		490	--	0.5732		490	--	0.5732		50	-2.49429	-1.78572		50	-0.000958343		50	-0.13135		50	0.01578		490	0.49383
500	0.57297		500	--	0.57297		500	--	0.57297		51	-2.49983	-1.79567		51	0.0043		51	-0.06567		51	0.00674		500	0.49027
510	0.57264		510	--	0.57264		510	--	0.57264		52	-2.50108	-1.79977		52	-0.00099893		52	-0.02398		52	0.00234		510	0.48671
520	0.57222		520	--	0.57222		520	--	0.57222		53	-2.50044	-1.80102		53	-0.000689101		53	-0.02749		53	0.000200369		520	0.48316
530	0.57172		530	--	0.57172		530	--	0.57172		54	-2.49896	-1.80086		54	-0.000960214		54	-0.05862		54	-0.000824788		530	0.47963
540	0.57114		540	--	0.57114		540	--	0.57114		55	-2.49719	-1.80006		55	0.000755973		55	-0.08591		55	-0.00132		540	0.47611
550	0.57049		550	--	0.57049		550	--	0.57049		56	-2.49527	-1.79893		56	-0.000680537		56	-0.06839		56	-0.00156		550	0.47261
560	0.56976		560	--	0.56976		560	--	0.56976		57	-2.49331	-1.79765		57	0.000547543		57	0.03565		57	-0.00201		560	0.46913
570	0.56897		570	--	0.56897		570	--	0.56897		58	-2.49133	-1.79629		58	0.000344416		58	0.20926		58	-0.00406		570	0.46567
580	0.56811		580	--	0.56811		580	--	0.56811		59	-2.48935	-1.7949		59	-0.000327568		59	0.34945		59	-0.00901		580	0.46224
590	0.5672		590	--	0.5672		590	--	0.5672		60	-2.48051	-1.78814		60	-0.000716728		60	0.28965		60	-0.01235		590	0.45883
600	0.56623		600	--	0.56623		600	--	0.56623		61	-2.456	-1.77081		61	-0.00109		61	-0.13373		61	-0.00344		600	0.45545
610	0.56521		610	--	0.56521		610	--	0.56521		62	-2.45475	-1.7706		62	0.00333		62	-0.97107		62	0.003		610	0.45209
620	0.56414		620	--	0.56414		620	--	0.56414		63	-2.46206	-1.77567		63	-0.00201		63	-2.04113		63	0.004		620	0.44877
630	0.56303		630	--	0.56303		630	--	0.56303		64	1.87897	-1.77853		64	0.00296		64	1.34326		64	0.00338		630	0.44547
640	0.56188		640	--	0.56188		640	--	0.56188		65	-0.73453	-1.78245		65	-0.00174		65	2.59536		65	0.000841738		640	0.4422
650	0.56068		650	--	0.56068		650	--	0.56068		66	-5.28736	-1.78207		66	-0.00167		66	-0.04291		66	-0.000166644		650	0.43897
660	0.55945		660	--	0.55945		660	--	0.55945		67	-4.11184	-1.78193		67	0.00323		67	-0.94783		67	-0.000792981		660	0.43576
670	0.55819		670	--	0.55819		670	--	0.55819		68	-3.29581	-1.78128		68	-0.0014		68	-0.77415		68	-0.00118		670	0.43259
680	0.55689		680	--	0.55689		680	--	0.55689		69	-2.87516	-1.78023		69	-0.00165		69	-0.27125		69	-0.00139		680	0.42944
690	0.55556		690	--	0.55556		690	--	0.55556		70	-2.66664	-1.77916		70	0.00318		70	0.11404		70	-0.00159		690	0.42633
700	0.5542		700	--	0.5542		700	--	0.5542		71	-2.56315	-1.77781		71	-0.00138		71	0.25055		71	-0.00166		700	0.42325
710	0.55282		710	--	0.55282		710	--	0.55282		72	-2.51148	-1.77648		72	-0.00162		72	0.1938		72	-0.00169		710	0.42021
720	0.55141		720	--	0.55141		720	--	0.55141		73	-2.48519	-1.77513		73	0.00314		73	0.07072		73	-0.00172		720	0.41719
730	0.54998		730	--	0.54998		730	--	0.54998		74	-2.47134	-1.77375		74	-8.2079		74	-0.01771		74	-0.00173		730	0.41421
740	0.54853		740	--	0.54853		740	--	0.54853		75	-2.46357	-1.77237		75	-33.5944		75	-0.04698		75	-0.00174		740	0.41126
750	0.54706		750	--	0.54706		750	--	0.54706		76	-2.45875	-1.77096		76	-80.4114		76	-0.03646		76	-0.00173		750	0.40834
760	0.54557		760	--	0.54557		760	--	0.54557		77	-2.45548	-1.76961		77	-19.5487		77	-0.01451		77	-0.00175		760	0.40546
770	0.54407		770	--	0.54407		770	--	0.54407		78	-2.45281	-1.76818		78	45.3069		78	-0.000550224		78	-0.00174		770	0.4026
780	0.54255		780	--	0.54255		780	--	0.54255		79	-2.45056	-1.7668		79	43.8787		79	0.00338		79	-0.00174		780	0.39978
790	0.54101		790	--	0.54101		790	--	0.54101		80	-2.44848	-1.76542		80	27.2157		80	0.00271		80	-0.00175		790	0.39699
800	0.53947		800	--	0.53947		800	--	0.53947		81	-2.44641	-1.76399		81	15.0893		81	0.00117		81	-0.00173		800	0.39423
810	0.53791		810	--	0.53791		810	--	0.53791		82	-2.44446	-1.76262		82	9.32166		82	0.000358924		82	-0.00172		810	0.3915
820	0.53633		820	--	0.53633		820	--	0.53633		83	-2.44253	-1.76124		83	-0.48473		83	0.000224139		83	-0.00172		820	0.38881
830	0.53475		830	--	0.53475		830	--	0.53475		84	-2.44063	-1.75988		84	-0.65183		84	0.000140793		84	-0.00174		830	0.38614
840	0.53316		840	--	0.53316		840	--	0.53316		85	-2.43864	-1.75845		85	1.03483		85	9.98892e-05		85	-0.00171		840	0.3835
850	0.53156		850	--	0.53156		850	--	0.53156		86	-2.43678	-1.75712		86	1.4172		86	3.93107e-05		86	-0.00172		850	0.3809
860	0.52996		860	--	0.52996		860	--	0.52996		87	-2.43487	-1.75575		87	0.90674		87	-1.19486e-06		87	-0.00173		860	0.37832
870	0.52835		870	--	0.52835		870	--	0.52835		88	-2.43292	-1.75435		88	0.46539		88	-7.32242e-07		88	-0.00172		870	0.37577
880	0.52673		880	--	0.52673		880	--	0.52673		89	-2.43101	-1.75297		89	0.23105		89	3.56917e-06		89	-0.00171		880	0.37326
890	0.52511		890	--	0.52511		890	--	0.52511		90	-2.42911	-1.75161		90	0.1147		90	-2.98238e-08		90	-0.00171		890	0.37077
900	0.52348		900	--	0.52348		900	--	0.52348		91	-2.42719	-1.75022		91	0.05641		91	1.57671e-05		91	-0.0017		900	0.36831
910	0.52185		910	--	0.52185		910	--	0.52185		92	-2.42531	-1.74888		92	0.02725		92	1.13071e-05		92	-0.0017		910	0.36588
920	0.52021		920	--	0.52021		920	--	0.52021		93	-2.42344	-1.74752		93	0.01271		93	-1.33527e-05		93	-0.00171		920	0.36347
930	0.51858		930	--	0.51858		930	--	0.51858		94	-2.42151	-1.74614		94	-0.45419		94	-6.09643e-06		94	-0.0017		930	0.36109
940	0.51694		940	--	0.51694		940	--	0.51694		95	-2.41964	-1.74479		95	-1.37003		95	-1.22188e-05		95	-0.00171		940	0.35874
950	0.5153		950	--	0.5153		950	--	0.5153		96	-2.41772	-1.74341		96	-2.53247		96	1.38168e-05		96	-0.00169		950	0.35642
960	0.51366		960	--	0.51366		960	--	0.51366		97	-2.41585	-1.74207		97	3.53181		97	3.79803e-05		97	-0.00168		960	0.35412
970	0.51202		970	--	0.51202		970	--	0.51202		98	-2.41399	-1.74073		98	2.97949		98	0.000124092		98	-0.00169		970	0.35185
980	0.51037		980	--	0.51037		980	--	0.51037		99	-2.41212	-1.73939		99	0.14566		99	-2.59709e-05		99	-0.00171		980	0.34961
990	0.50873		990	--	0.50873		990	--	0.50873		100	-2.41019	-1.73799		100	-0.85389		100	-0.000910343		100	-0.0017		990	0.34739
1000	0.50709		1000	--	0.50709		1000	--	0.50709		101	-2.40829	-1.73663		101	-0.68793		101	-0.000544716		101	-0.00167		1000	0.3452
1010	0.50545		1010	--	0.50545		1010	--	0.50545		102	-2.40646	-1.73531		102	-0.37062		102	0.00313		102	-0.00167
1020	0.50381		1020	--	0.50381		1020	--	0.50381		103	-2.40458	-1.73396		103	-0.19144		103	0.00203		103	-0.00167
1030	0.50218		1030	--	0.50218		1030	--	0.50218		104	-2.40274	-1.73263		104	-0.09879		104	-0.0193		104	-0.00169
1040	0.50054		1040	--	0.50054		1040	--	0.50054		105	-2.40086	-1.73128		105	-0.05132		105	-0.07769		105	-0.00169
1050	0.49891		1050	--	0.49891		1050	--	0.49891		106	-2.39895	-1.72991		106	-0.02706		106	-0.16405		106	-0.00167
1060	0.49728		1060	--	0.49728		1060	--	0.49728		107	-2.39708	-1.72857		107	-0.0147		107	-0.16631		107	-0.00165
1070	0.49566		1070	--	0.49566		1070	--	0.49566		108	-2.3953	-1.72728		108	-0.00845		108	0.08257		108	-0.00169
1080	0.49404		1080	--	0.49404		1080	--	0.49404		109	-2.39342	-1.72593		109	-0.00535		109	0.63511		109	-0.0019
1090	0.49242		1090	--	0.49242		1090	--	0.49242		110	-2.39155	-1.72459		110	-0.00462		110	1.28621		110	-0.00293
1100	0.4908		1100	--	0.4908		1100	--	0.4908		111	-2.38932	-1.72299		111	-0.00658		111	1.38055		111	-0.00578
1110	0.48919		1110	--	0.48919		1110	--	0.48919		112	-2.38393	-1.71912		112	-0.01041		112	0.11233		112	-0.01008
1120	0.48758		1120	--	0.48758		1120	--	0.48758		113	-2.37165	-1.7104		113	-0.01346		113	-2.61458		113	-0.01332
1130	0.48598		1130	--	0.48598		1130	--	0.48598		114	-2.35594	-1.69926		114	-0.01532		114	-5.62292		114	-0.01528
1140	0.48438		1140	--	0.48438		1140	--	0.48438		115	-2.33844	-1.6868		115	2.98423		115	-6.13367		115	4.57807
1150	0.48279		1150	--	0.48279		1150	--	0.48279		116	-2.31994	-1.67358		116	18.9481		116	-0.52159		116	18.7353
1160	0.4812		1160	--	0.4812		1160	--	0.4812		117	-2.30096	-1.65997		117	52.4491		117	13.6196		117	44.8504
1170	0.47962		1170	--	0.47962		1170	--	0.47962		118	-14.1007	-75.1567		118	57.7169		118	24.2688		118	10.4398
1180	0.47804		1180	--	0.47804		1180	--	0.47804		119	-67.8263	-81.1353		119	-33.6956		119	-13.8538		119	-25.77
1190	0.47646		1190	--	0.47646		1190	--	0.47646		120	-30.7729	-39.9271		120	-43.7015		120	-15.5702		120	-26.4122
1200	0.47489		1200	--	0.47489		1200	--	0.47489		121	-14.236	-18.0373		121	-30.2483		121	-6.54097		121	-15.5976
1210	0.47333		1210	--	0.47333		1210	--	0.47333		122	-6.57477	-7.9486		122	-14.5296		122	1.56425		122	-7.23736
1220	0.47177		1220	--	0.47177		1220	--	0.47177		123	-3.0361	-3.46058		123	-6.74783		123	4.8449		123	-3.21052
1230	0.47022						1230	--	0.47022		124	-1.40271	-1.5049		124	-2.98162		124	4.12915		124	-1.40328
1240	0.46868						1240	--	0.46868		125	-0.64852	-0.39219		125	-1.3019		125	1.79463		125	-0.6103
1250	0.46714						1250	--	0.46714		126	-0.30017	0		126	-0.56614		126	-0.20937		126	-0.26526
1260	0.4656						1260	--	0.4656		127	-0.13923	0		127	-0.24607		127	-1.02987		127	-0.11528
1270	0.46408						1270	--	0.46408		128	-0.06486	0		128	-0.10694		128	-0.91431		128	-0.0501
1280	0.46256						1280	--	0.46256		129	-0.0305	0		129	-0.04648		129	-0.46186		129	-0.0218
1290	0.46104						1290	--	0.46104		130	-0.01462	0		130	-0.02023		130	-0.07827		130	-0.0096
1300	0.45953						1300	--	0.45953		131	-0.00728	0		131	-0.00894		131	0.08329		131	-0.00447
1310	0.45803						1310	--	0.45803		132	-0.00389	0		132	-0.0042		132	0.08797		132	-0.002
1320	0.45653						1320	--	0.45653		133	-0.00232	0		133	-0.0018		133	0.05022		133	-0.000544822
1330	0.45504						1330	--	0.45504		134	-0.0016	0		134	-0.000476716		134	0.01983		134	-8.99779e-05
1340	0.45356						1340	--	0.45356		135	-0.00126	0		135	-7.39172e-05		135	0.00858		135	-1.17438e-07
1350	0.45208						1350	--	0.45208		136	-0.00111	0		136	-1.2225e-07		136	0.00595		136	-8.6375e-08
1360	0.45061						1360	--	0.45061		137	-0.00103	0		137	-9.2625e-08		137	-0.00322		137	-7.18125e-08
1370	0.44915						1370	--	0.44915		138	-0.001	0		138	-7.925e-08		138	-0.00463		138	-6.58125e-08
1380	0.44769						1380	--	0.44769		139	-0.000986251	0		139	-7.26875e-08		139	0.03769		139	-6.3e-08
1390	0.44624						1390	--	0.44624		140	-0.00097915	0		140	-6.99375e-08		140	0.16487		140	-6.1625e-08
1400	0.4448						1400	--	0.4448		141	-0.000975843	0		141	-6.94375e-08		141	0.36789		141	-6.10625e-08
1410	0.44336						1410	--	0.44336		142	-0.000974288	0		142	-6.86875e-08		142	0.41429		142	-6.0625e-08
1420	0.44193						1420	--	0.44193		143	-0.000973544	0		143	-6.79376e-08		143	-0.08729		143	-6.0875e-08
1430	0.44051						1430	--	0.44051		144	-0.000973174	0		144	-6.7875e-08		144	-1.31797		144	-6.075e-08
1440	0.43909						1440	--	0.43909		145	-0.000972977	0		145	-6.83125e-08		145	-2.88894		145	-6.0125e-08
1450	0.43768						1450	--	0.43768		146	-0.00097286	0		146	-6.81875e-08		146	-3.37833		146	-6.0875e-08
1460	0.43628						1460	--	0.43628		147	-0.000972779	0		147	-6.74375e-08		147	-0.8563		147	-6.00625e-08
1470	0.43488						1470	--	0.43488		148	-0.000972717	0		148	-6.79374e-08		148	5.22863		148	-6.05e-08
1480	0.43349						1480	--	0.43349		149	-0.000972662	0		149	-6.76876e-08		149	12.5327		149	-6.025e-08
1490	0.43211						1490	--	0.43211		150	-0.00097261	0		150	-3.76727		150	14.9041		150	-0.000926738
1500	0.43073						1500	--	0.43073		151	-0.000972561	0		151	-24.3089		151	3.79031		151	-11.175
1510	0.42936						1510	--	0.42936		152	-0.000972512	0		152	-68.2146		152	-27.2517		152	-39.1977
1520	0.428						1520	--	0.428		153	22.1845	0		153	-78.3564		153	-56.7259		153	-86.927
1530	0.42664						1530	--	0.42664		154	142.206	177.979		154	38.9174		154	19.9308		154	22.9288
1540	0.42529						1540	--	0.42529		155	84.989	90.8084		155	57.99		155	37.9885		155	45.3456
1550	0.42395						1550	--	0.42395		156	38.7338	45.9616		156	39.0889		156	20.906		156	34.4798
1560	0.42261						1560	--	0.42261		157	11.6283	22.9698		157	16.0634		157	-4.51003		157	17.838
1570	0.42128						1570	--	0.42128		158	11.3259	10.9183		158	9.98516		158	-10.6818		158	9.23944
1580	0.41996						1580	--	0.41996		159	4.82313	4.69815		159	6.70653		159	-9.10284		159	4.76958
1590	0.41864						1590	--	0.41864		160	1.07201	1.5		160	4.0441		160	-4.25882		160	2.45057
1600	0.41733						1600	--	0.41733		161	-0.78927	-0.13939		161	2.10514		161	0.06671		161	1.25727
1610	0.41603						1610	--	0.41603		162	-1.70497	-0.98165		162	1.03831		162	2.00287		162	0.64106
1620	0.41473						1620	--	0.41473		163	-2.15797	-1.41523		163	0.50124		163	1.89932		163	0.31576
1630	0.41344						1630	--	0.41344		164	-2.3553	-1.61899		164	0.24118		164	1.01055		164	0.15225
1640	0.41216						1640	--	0.41216		165	-2.44157	-1.71679		165	0.11615		165	0.23217		165	0.0726
1650	0.41088						1650	--	0.41088		166	-2.47885	-1.76362		166	0.05563		166	-0.10882		166	0.03437
1660	0.40961						1660	--	0.40961		167	-2.49426	-1.7857		167	0.02609		167	-0.13101		167	0.01577
1670	0.40835						1670	--	0.40835		168	-2.49981	-1.79566		168	0.01175		168	-0.06502		168	0.00674
1680	0.40709						1680	--	0.40709		169	-2.50108	-1.79977		169	0.00476		169	-0.02404		169	0.00234
1690	0.40584						1690	--	0.40584		170	-2.50043	-1.80101		170	0.00136		170	-0.02942		170	0.000198862
1700	0.40459						1700	--	0.40459		171	-2.49896	-1.80086		171	-0.000240412		171	-0.06231		171	-0.000825112
1710	0.40336						1710	--	0.40336		172	-2.49718	-1.80005		172	-0.00104		172	-0.08975		172	-0.00132
1720	0.40212						1720	--	0.40212		173	-2.49527	-1.79893		173	-0.00142		173	-0.06759		173	-0.00156
1730	0.4009						1730	--	0.4009		174	-2.49333	-1.79766		174	-0.00193		174	0.04619		174	-0.00202
1740	0.39968						1740	--	0.39968		175	-2.49131	-1.79628		175	-0.004		175	0.22775		175	-0.00407
1750	0.39847						1750	--	0.39847		176	-2.48932	-1.79488		176	-0.00887		176	0.36622		176	-0.00899
1760	0.39726						1760	--	0.39726		177	-2.48055	-1.78817		177	-0.01229		177	0.28591		177	-0.01236
1770	0.39606						1770	--	0.39606		178	-2.45597	-1.77078		178	-0.00362		178	-0.17898		178	-0.00344
1780	0.39486						1780	--	0.39486		179	-2.45476	-1.7706		179	0.00293		179	-1.06416		179	0.00298
1790	0.39368						1790	--	0.39368		180	-2.46207	-1.77567		180	0.00414		180	-2.17062		180	0.00396
1800	0.39249						1800	--	0.39249		181	2.52138	-1.77838		181	0.00273		181	1.8478		181	0.00347
1810	0.39132						1810	--	0.39132		182	-1.44009	-1.78255		182	0.00117		182	2.42184		182	0.000832044
1820	0.39015						1820	--	0.39015		183	-5.27367	-1.78206		183	9.7125e-06		183	-0.15422		183	-0.000173981
1830	0.38899						1830	--	0.38899		184	-4.08811	-1.78192		184	-0.000724075		184	-0.98572		184	-0.000799369
1840	0.38783						1840	--	0.38783		185	-3.28277	-1.78126		185	-0.00117		185	-0.76449		185	-0.00117
1850	0.38668						1850	--	0.38668		186	-2.86872	-1.78028		186	-0.00141		186	-0.24581		186	-0.00143
1860	0.38553						1860	--	0.38553		187	-2.66335	-1.77908		187	-0.00156		187	0.13456		187	-0.00157
1870	0.38439						1870	--	0.38439		188	-2.56159	-1.77782		188	-0.00165		188	0.2588		188	-0.00165
1880	0.38326						1880	--	0.38326		189	-2.51071	-1.77648		189	-0.00171		189	0.19134		189	-0.00168
											190	-2.48486	-1.77516		190	-0.00172		190	0.06479		190	-0.00174
											191	-2.47112	-1.77373		191	-0.00173		191	-0.02191		191	-0.00173
											192	-2.46348	-1.77237		192	-0.00174		192	-0.04856		192	-0.00175
											193	-2.45871	-1.77095		193	-0.00174		193	-0.03603		193	-0.00175
											194	-2.45533	-1.76951		194	-0.00173		194	-0.01349		194	-0.0017
											195	-2.45286	-1.76822		195	-0.00174		195	-6.70771e-05		195	-0.00173
											196	-2.45059	-1.76682		196	-0.00171		196	0.00347		196	-0.00176
											197	-2.44843	-1.76538		197	-0.00173		197	0.00268		197	-0.00175
											198	-2.44641	-1.76399		198	-0.00174		198	0.00111		198	-0.00173
											199	-2.44447	-1.76262		199	-0.00174		199	0.000331486		199	-0.00174
											200	-2.44247	-1.7612		200	-0.00173		200	0.000260797		200	-0.0017
											201	-2.44063	-1.75988		201	-0.0017		201	0.000161339		201	-0.00172
											202	-2.43869	-1.75848		202	-0.00172		202	6.22816e-05		202	-0.00173
											203	-2.43675	-1.7571		203	-0.00171		203	3.69203e-05		203	-0.00172
											204	-2.43484	-1.75572		204	-0.0017		204	4.63419e-05		204	-0.00171
											205	-2.43294	-1.75436		205	-0.00172		205	-6.67184e-07		205	-0.00172
											206	-2.43103	-1.75298		206	-0.00173		206	-7.76228e-05		206	-0.00173
											207	-2.42909	-1.75159		207	-0.00171		207	7.50342e-05		207	-0.00171
											208	-2.42719	-1.75022		208	-0.0017		208	0.000985222		208	-0.0017
											209	-2.4253	-1.74886		209	-0.00169		209	0.00335		209	-0.00169
											210	-2.42344	-1.74752		210	-0.0017		210	0.0066		210	-0.00171
											211	-2.42152	-1.74614		211	-0.45972		211	0.00747		211	-0.00171
											212	-2.41961	-1.74477		212	-1.37108		212	0.00062495		212	-0.0017
											213	-2.41772	-1.74341		213	-2.53138		213	-0.01794		213	-0.00169
											214	-2.41583	-1.74205		214	3.50758		214	-0.04374		214	-0.00169
											215	-2.41396	-1.74071		215	2.9908		215	-0.05783		215	-0.0017
											216	-2.41206	-1.73934		216	0.15162		216	-0.0333		216	-0.0017
											217	-2.41013	-1.73795		217	-0.85269		217	0.04618		217	-0.00166
											218	-2.40834	-1.73666		218	-0.68923		218	0.15936		218	-0.00318
											219	-2.40645	-1.7353		219	-0.37145		219	0.2241		219	-0.04877
											220	-2.40461	-1.73398		220	-0.19188		220	0.10076		220	-0.21417
											221	-2.37087	-1.70857		221	-0.09902		221	-0.33912		221	-0.5671
											222	-1.44699	-1.04977		222	-0.05144		222	-0.3323		222	-0.57102
											223	-0.68811	-0.5189		223	-0.02714		223	-0.08257		223	-0.37257
											224	-0.3282	-0.25971		224	-0.01472		224	0.09123		224	-0.19788
											225	-0.15583	-0.12941		225	-0.00846		225	0.16623		225	-0.09907
											226	-0.07323	-0.06381		226	-0.00535		226	0.21704		226	-0.04986
											227	-0.03367	-0.03078		227	-0.00463		227	0.28596		227	-0.02509
											228	-0.01473	-0.01416		228	-0.00658		228	0.28553		228	-0.01261
											229	-0.00567	-0.00581		229	-0.01041		229	0.04091		229	-0.00633
											230	-0.00135	-0.00163		230	-0.01345		230	-0.51059		230	-0.00316
											231	0.000699428	0.000461083		231	-0.01532		231	-1.17338		231	-0.00157
											232	0.00166	0.00149		232	2.98426		232	-1.39116		232	5.07334
											233	0.0021	0.00199		233	18.9484		233	-0.37114		233	20.7518
											234	0.00229	0.00223		234	52.4498		234	2.46974		234	49.7492
											235	-1.33465	-81.1834		235	57.7174		235	5.85001		235	12.1201
											236	-14.5103	-88.4751		236	-33.696		236	-2.69317		236	-27.8406
											237	-6.72589	-43.441		237	-43.7019		237	-3.36504		237	-28.6276
											238	-3.20183	-19.8401		238	-30.2486		238	-1.56016		238	-17.0002
											239	-1.5265	-8.78208		239	-14.5297		239	0.19597		239	-7.93621
											240	-0.72831	-3.82591		240	-6.74791		240	0.97958		240	-3.54145
											241	-0.3481	-1.66462		241	-2.98166		241	0.89631		241	-1.55065
											242	-0.16703	-0.72484		242	-1.30192		242	0.42645		242	-0.67452
											243	-0.0808	-0.00327		243	-0.56615		243	-0.00863		243	-0.29319
											244	-0.03974	0		244	-0.24607		244	-0.20384		244	-0.12742
											245	-0.02018	0		245	-0.10694		245	-0.1948		245	-0.05544
											246	-0.01087	0		246	-0.04648		246	-0.10485		246	-0.0244
											247	-0.00644	0		247	-0.02024		247	-0.02242		247	-0.01132
											248	-0.00433	0		248	-0.00894		248	0.01493		248	-0.00513
											249	-0.00332	0		249	-0.0042		249	0.01791		249	-0.00141
											250	-0.00284	0		250	-0.0018		250	0.01064		250	-0.000237156
											251	-0.00262	0		251	-0.000477097		251	0.00433		251	-4.21187e-07
											252	-0.00251	0		252	-7.40418e-05		252	0.00264		252	-3.43813e-07
											253	-0.00246	0		253	-1.20125e-07		253	0.00224		253	-3.06e-07
											254	-0.00243	0		254	-9.1625e-08		254	-0.00284		254	-2.89125e-07
											255	-0.00242	0		255	-7.725e-08		255	-0.00389		255	-2.81063e-07
											256	-0.00241	0		256	-7.14375e-08		256	0.01957		256	-2.76625e-07
											257	-0.00241	0		257	-6.93125e-08		257	0.09082		257	-2.7375e-07
											258	-0.00241	0		258	-6.74375e-08		258	0.20984		258	-2.72688e-07
											259	-0.00241	0		259	-6.7125e-08		259	0.24529		259	-2.7075e-07
											260	-0.00241	0		260	-6.675e-08		260	-0.03399		260	-2.69625e-07
											261	-0.00241	0		261	-6.69375e-08		261	-0.73212		261	-2.6825e-07
											262	-0.00241	0		262	-6.65e-08		262	-1.64214		262	-2.67687e-07
											263	-0.00241	0		263	-6.63126e-08		263	-1.96431		263	-2.66e-07
											264	-0.00241	0		264	-6.63125e-08		264	-0.56448		264	-2.6525e-07
											265	-0.00241	0		265	-6.64375e-08		265	2.89103		265	-2.63562e-07
											266	-0.00241	0		266	-6.66875e-08		266	7.10705		266	-2.63e-07
											267	-0.00241	0		267	-3.76729		267	8.64		267	-0.000935918
											268	-0.00241	0		268	-24.309		268	2.57445		268	-11.1739
											269	-0.00241	0		269	-68.2155		269	-14.8065		269	-39.1942
											270	8.96337	0		270	-78.3582		270	-35.0036		270	-86.9191
											271	85.2871	178.136		271	38.9151		271	13.0146		271	22.9258
											272	49.3782	90.8		272	57.9959		272	24.1205		272	45.3413
											273	15.0784	45.9569		273	39.0888		273	7.08712		273	34.4767
											274	13.2685	22.967		274	16.0636		274	-1.13976		274	17.8362
											275	6.34123	10.9169		275	9.98518		275	-4.98288		275	9.23845
											276	1.85585	4.69746		276	6.70634		276	-4.85152		276	4.76906
											277	-0.3989	1.49965		277	4.04384		277	-2.57838		277	2.45033
											278	-1.50733	-0.13959		278	2.10497		278	-0.24876		278	1.25713
											279	-2.05512	-0.98173		279	1.03823		279	0.92782		279	0.64101
											280	-2.32874	-1.41527		280	0.50119		280	0.99866		280	0.31574
											281	-2.43861	-1.61905		281	0.24115		281	0.60573		281	0.1522
											282	-2.48209	-1.71676		282	0.11614		282	0.1998		282	0.07259
											283	-2.49859	-1.76362		283	0.05561		283	-0.01052		283	0.03436
											284	-2.50384	-1.78568		284	0.02609		284	-0.04931		284	0.01579
											285	-2.50448	-1.79566		285	0.01174		285	-0.03347		285	0.00674
											286	-2.50336	-1.79978		286	0.00477		286	-0.0196		286	0.00232
											287	-2.5015	-1.80099		287	0.00139		287	-0.02922		287	0.000199888
											288	-2.49948	-1.80085		288	-0.000255306		288	-0.06102		288	-0.000821281
											289	-2.49743	-1.80004		289	-0.00104		289	-0.08825		289	-0.00131
											290	-2.49542	-1.79895		290	-0.00143		290	-0.06417		290	-0.00158
											291	-2.49334	-1.79762		291	-0.00194		291	0.05574		291	-0.00201
											292	-2.49133	-1.79626		292	-0.00398		292	0.24316		292	-0.00406
											293	-2.48936	-1.79489		293	-0.00887		293	0.38012		293	-0.009
											294	-2.48049	-1.78812		294	-0.01227		294	0.28305		294	-0.01234
											295	-2.45601	-1.7708		295	-0.00362		295	-0.21588		295	-0.00346
											296	-2.45474	-1.77059		296	0.00293		296	-1.14014		296	0.00294
											297	-2.46204	-1.77565		297	0.00413		297	-2.27637		297	0.00393
											298	3.04657	-1.77816		298	0.00274		298	2.2603		298	0.00364
											299	-2.01792	-1.78278		299	0.00114		299	2.27883		299	0.000782706
											300	-5.26029	-1.78205		300	2.54187e-05		300	-0.24433		300	-0.000201738
											301	-4.06922	-1.78194		301	-0.000723675		301	-1.0164		301	-0.000828669
											302	-3.2724	-1.78121		302	-0.00117		302	-0.7566		302	-0.00114
											303	-2.86367	-1.78032		303	-0.00142		303	-0.22515		303	-0.00145
											304	-2.66081	-1.77906		304	-0.00157		304	0.15116		304	-0.00158
											305	-2.56034	-1.7778		305	-0.00166		305	0.26547		305	-0.00167
											306	-2.51005	-1.77644		306	-0.00167		306	0.18934		306	-0.00168
											307	-2.4845	-1.7751		307	-0.00172		307	0.06004		307	-0.00171
											308	-2.471	-1.77374		308	-0.00173		308	-0.02532		308	-0.00173
											309	-2.46339	-1.77235		309	-0.00174		309	-0.04981		309	-0.00174
											310	-2.45868	-1.77096		310	-0.00174		310	-0.03565		310	-0.00174
											311	-2.45538	-1.76956		311	-0.00175		311	-0.01279		311	-0.00174
											312	-2.4528	-1.76818		312	-0.00175		312	0.00030288		312	-0.00174
											313	-2.45052	-1.76677		313	-0.00174		313	0.00362		313	-0.00174
											314	-2.44844	-1.76539		314	-0.0017		314	0.00267		314	-0.00174
											315	-2.44642	-1.76399		315	-0.00173		315	0.00105		315	-0.00174
											316	-2.44444	-1.76259		316	-0.00173		316	0.000342158		316	-0.00173
											317	-2.44254	-1.76124		317	-0.00173		317	0.000205314		317	-0.00174
											318	-2.44053	-1.7598		318	-0.00173		318	0.000182281		318	-0.00171
											319	-2.43868	-1.75848		319	-0.00172		319	6.5881e-05		319	-0.00172
											320	-2.43672	-1.75707		320	-0.00174		320	5.19678e-05		320	-0.00171
											321	-2.43485	-1.75572		321	-0.0017		321	3.03169e-05		321	-0.00172
											322	-2.43291	-1.75433		322	-0.00171		322	-3.39578e-06		322	-0.00172
											323	-2.431	-1.75296		323	-0.00171		323	-6.3459e-05		323	-0.00171
											324	-2.4291	-1.75159		324	-0.00169		324	8.5917e-05		324	-0.00171
											325	-2.42719	-1.75021		325	-0.00171		325	0.00101		325	-0.0017
											326	-2.42532	-1.74887		326	-0.0017		326	0.00338		326	-0.00171
											327	-2.42338	-1.74747		327	-0.0017		327	0.00668		327	-0.0017
											328	-2.42152	-1.74613		328	-0.45849		328	0.00744		328	-0.0017
											329	-2.41962	-1.74477		329	-1.36915		329	0.000361961		329	-0.00171
											330	-2.4177	-1.74339		330	-2.52916		330	-0.01844		330	-0.00171
											331	-2.41581	-1.74203		331	3.49		331	-0.04424		331	-0.0017
											332	-2.4139	-1.74065		332	2.99949		332	-0.05777		332	-0.00167
											333	-2.4121	-1.73936		333	0.1563		333	-0.03226		333	-0.0017
											334	-2.41016	-1.73797		334	-0.8517		334	0.04826		334	-0.00169
											335	-2.40829	-1.73662		335	-0.69016		335	0.16156		335	-0.00346
											336	-2.40644	-1.73529		336	-0.37205		336	0.22403		336	-0.53169
											337	-2.40459	-1.73396		337	-0.19221		337	0.09524		337	-2.12018
											338	-2.3646	-1.70398		338	-0.09917		338	-0.34694		338	-5.26775
											339	-1.4238	6.66307		339	-0.05152		339	-0.32731		339	-2.15395
											340	-0.67758	6.81119		340	-0.02716		340	-0.07716		340	-0.46042
											341	-0.32339	6.71102		341	-0.01475		341	0.09349		341	0.12906
											342	-0.15378	6.59549		342	-0.00848		342	0.16573		342	0.16059
											343	-0.07254	6.46651		343	-0.00536		343	0.21547		343	0.17589
											344	-0.03366	6.32525		344	-0.00463		344	0.28463		344	0.18946
											345	-0.01508	6.173		345	-0.00658		345	0.28484		345	0.20124
											346	-0.00622	6.0118		346	-0.01043		346	0.04061		346	0.21197
											347	-0.00203	5.84181		347	-0.01344		347	-0.51086		347	0.22151
											348	-6.66079e-05	5.66422		348	-0.01531		348	-1.17359		348	0.2299
											349	0.000825688	5.47994		349	2.98433		349	-1.39073		349	2.75747
											350	0.00121	5.28987		350	18.9487		350	-0.36927		350	8.67016
											351	0.00134	5.0949		351	52.4505		351	2.47367		351	19.0787
											352	-1.34748	-35.4293		352	57.7179		352	5.84436		352	-5.30253
											353	-14.5087	-9.1607		353	-33.6964		353	-2.69431		353	-1.74333
											354	-6.72637	-13.2826		354	-43.7024		354	-3.36435		354	-1.4482
											355	-3.20325	-12.3491		355	-30.249		355	-1.55915		355	-0.72135
											356	-1.52833	-11.5214		356	-14.5299		356	0.19659		356	-0.9379
											357	-0.7303	-10.7769		357	-6.748		357	0.97969		357	-0.84922
											358	-0.35013	-10.1016		358	-2.98169		358	0.89612		358	-0.77377
											359	-0.16902	-9.48554		359	-1.30193		359	0.42621		359	-0.70802
											360	-0.08274	-8.92152		360	-0.56616		360	-0.00877		360	-0.64994
											361	-0.04162	-8.40356		361	-0.24607		361	-0.20386		361	-0.59818
											362	-0.022	-7.92672		362	-0.10694		362	-0.19476		362	-0.5518
											363	-0.01262	-7.48675		363	-0.04648		363	-0.10481		363	-0.51006
											364	-0.00813	-7.08		364	-0.02024		364	-0.0224		364	-0.47237
											365	-0.00596	-6.70324		365	-0.00894		365	0.01494		365	-0.43826
											366	-0.00489	-6.35364		366	-0.0042		366	0.01792		366	-0.40729
											367	-0.00436	-6.02869		367	-0.0018		367	0.01078		367	-0.37913
											368	-0.00408	-5.72618		368	-0.000477467		368	0.00441		368	-0.35345
											369	-0.00392	-5.44413		369	-7.41635e-05		369	0.0015		369	-0.33
											370	-0.00382	-5.18076		370	-1.19437e-07		370	0.000921373		370	-0.30854
											371	-0.00375	-4.9345		371	-8.95001e-08		371	0.00061624		371	-0.28886
											372	-0.00369	-4.70393		372	-7.64999e-08		372	0.000268311		372	-0.27078
											373	-0.00365	-4.48776		373	-7.0125e-08		373	0.000107371		373	-0.25415
											374	-0.0036	-4.28486		374	-6.7375e-08		374	5.13951e-05		374	-0.23882
											375	-0.00356	-4.09418		375	-6.66875e-08		375	2.45142e-05		375	-0.22467
											376	-0.00353	-3.91478		376	-6.5625e-08		376	1.16909e-05		376	-0.2116
											377	-0.00349	-3.74581		377	-6.5375e-08		377	5.44316e-06		377	-0.19949
											378	-0.00346	-3.5865		378	-6.5625e-08		378	2.58677e-06		378	-0.18827
											379	-0.00342	-3.43614		379	-6.53125e-08		379	2.00382e-06		379	-0.17785
											380	-0.00339	-3.2941		380	-6.525e-08		380	0.000194028		380	-0.16816
											381	-0.00336	-3.15979		381	-6.54375e-08		381	0.000204987		381	-0.15915
											382	-0.00333	-3.03267		382	-6.48125e-08		382	-0.00166		382	-0.15075
											383	-0.00331	-2.91225		383	-6.52501e-08		383	-0.00175		383	-0.14291
											384	-0.00328	-2.79808		384	-6.475e-08		384	0.00567		384	-0.13559
											385	-0.00325	-2.68976		385	-6.52501e-08		385	0.00598		385	-0.12875
											386	-0.00323	-2.5869		386	-6.47499e-08		386	-0.02229		386	-0.12235
											387	-0.00321	-2.48915		387	-6.51876e-08		387	-0.10162		387	-0.11635
											388	-0.00318	-2.39619		388	-6.44999e-08		388	-0.23472		388	-0.11072
											389	-0.00316	-2.30772		389	-6.50001e-08		389	-0.24256		389	-0.10544
											390	-0.00314	-2.22348		390	-6.525e-08		390	0.1296		390	0.00101
											391	-0.00312	-2.14319		391	-6.63125e-08		391	0.9112		391	3.54856
											392	-0.0031	-2.06664		392	-6.03124e-08		392	1.8206		392	11.1821
											393	-0.00264	-3.61733		393	-6.65e-08		393	1.87854		393	21.166
											394	-0.000667756	-55.3625		394	-6.6125e-08		394	-0.0934		394	-17.0021
											395	-0.00309	-11.6495		395	-6.5625e-08		395	-3.99714		395	-15.1707
											396	-0.00241	0		396	-6.58124e-08		396	-8.04179		396	-5.74239
											397	-0.00241	0		397	-5.9e-08		397	-8.30246		397	-0.76079
											398	-0.00241	0		398	-0.75028		398	0.08992		398	-0.73957
											399	-0.00241	0		399	-1.81681		399	19.4917		399	-1.78476
											400	-0.00241	0		400	-3.01072		400	48.6438		400	-2.9468
											--	--	--
											--	--	--
											--	--	--
											--	--	--
											--	--	--
											--	--	--
											--	--	--
											--	--	--
											--	--	--
											--	--	--
											--	--	--
											--	--	--
											--	--	--
											--	--	--
											--	--	--
											--	--	--
											--	--	--
											--	--	--
											--	--	--
											--	--	--
											--	--	--
											--	--	--
											--	--	--
											--	--	--
											--	--	--
											--	--	--
											--	--	--
											--	--	--
											--	--	--
											--	--	--
											--	--	--
											--	--	--
											--	--	--
											--	--	--
											--	--	--
											--	--	--
											--	--	--
											--	--	--
											--	--	--
											--	--	--
											--	--	--
											--	--	--
											--	--	--
											--	--	--
											--	--	--
											--	--	--
											--	--	--
											--	--	--
											--	--	--
											--	--	--
											--	--	--
											--	--	--
											--	--	--
											--	--	--
											--	--	--
											--	--	--
											--	--	--
											--	--	--
											--	--	--
											--	--	--
											--	--	--
											--	--	--
											--	--	--
											--	--	--
											--	--	--
											--	--	--
											--	--	--
											--	--	--
											--	--	--
											--	--	--
											--	--	--
											--	--	--
											--	--	--
											--	--	--
											--	--	--
											--	--	--
											--	--	--
											--	--	--
											--	--	--
											--	--	--
											--	--	--
											--	--	--
											--	--	--
											--	--	--
											--	--	--
											--	--	--
											--	--	--
											--	--	--
											--	--	--
											--	--	--
											--	--	--
											--	--	--
											--	--	--
											--	--	--
											--	--	--
											--	--	--
											--	--	--
											--	--	--
											--	--	--
											--	--	--
											--	--	--
											--	--	--
											--	--	--
											--	--	--
											--	--	--
											--	--	--
											--	--	--
											--	--	--
											--	--	--
											--	--	--
											--	--	--
											--	--	--
											--	--	--
											--	--	--
											--	--	--
											--	--	--
											--	--	--
											--	--	--
											--	--	--
											--	--	--
											--	--	--
											--	--	--
											--	--	--
											--	--	--
											--	--	--
											--	--	--
											--	--	--
											--	--	--
											--	--	--
											--	--	--
											--	--	--
											--	--	--
											--	--	--
											--	--	--
											--	--	--
											--	--	--
											--	--	--
											--	--	--
											--	--	--
											--	--	--
											--	--	--
											--	--	--
											--	--	--
											--	--	--
											--	--	--
											--	--	--
											--	--	--
											--	--	--
											--	--	--
											--	--	--
											--	--	--
											--	--	--
											--	--	--
											--	--	--
											--	--	--
											--	--	--
											--	--	--
											--	--	--
											--	--	--
											--	--	--
											--	--	--
											--	--	--
											--	--	--
											--	--	--
											--	--	--
											--	--	--
											--	--	--
											--	--	--
											--	--	--
											--	--	--
											--	--	--
											--	--	--
											--	--	--
											--	--	--
											--	--	--
											--	--	--
											--	--	--
											--	--	--
											--	--	--
											--	--	--
											--	--	--
											--	--	--
											--	--	--
											--	--	--
											--	--	--
											--	--	--
											--	--	--
											--	--	--
											--	--	--
											--	--	--
											--	--	--
											--	--	--
											--	--	--
											--	--	--
											--	--	--
											--	--	--
											--	--	--
											--	--	--
											--	--	--
											--	--	--
											--	--	--
											--	--	--
											--	--	--
											--	--	--
											--	--	--
											--	--	--
											--	--	--
											--	--	--
											--	--	--
											--	--	--
											--	--	--
											--	--	--
											--	--	--
											--	--	--
											--	--	--
											--	--	--
											--	--	--
											--	--	--
											--	--	--
											--	--	--
											--	--	--
											--	--	--
											--	--	--
											--	--	--
											--	--	--
											--	--	--
											--	--	--
											--	--	--
											--	--	--
											--	--	--
											--	--	--
											--	--	--
											--	--	--
											--	--	--
											--	--	--
											--	--	--
											--	--	--
											--	--	--
											--	--	--
											--	--	--
											--	--	--
											--	--	--
											--	--	--
											--	--	--
											--	--	--
											--	--	--
											--	--	--
											--	--	--
											--	--	--
											--	--	--
											--	--	--
											--	--	--
											--	--	--
											--	--	--
											--	--	--
											--	--	--
											--	--	--
											--	--	--
											--	--	--
											--	--	--
											--	--	--
											--	--	--
											--	--	--
											--	--	--
											--	--	--
											--	--	--
											--	--	--
											--	--	--
											--	--	--
											--	--	--
											--	--	--
											--	--	--
											--	--	--
											--	--	--
											--	--	--
											--	--	--
											--	--	--
											--	--	--
											--	--	--
											--	--	--
											--	--	--
											--	--	--
											--	--	--
											--	--	--
											--	--	--
											--	--	--
											--	--	--
											--	--	--
											--	--	--
											--	--	--
											--	--	--
											--	--	--
												--	--
												--	--
												--	--
												--	--
												--	--
												--	--
												--	--
													--
